# Supplementary material for: Dataset of physiological, behavioral, and self-report measures from a group decision-making lab study
Source: Data Brief. 2022 Sep 24;45:108630. doi: 10.1016/j.dib.2022.108630 (PMC9679454; doi:10.1016/j.dib.2022.108630)
Supplement: Supplementary file 1 [file mmc1.xlsx]

## Sheet: STAI
Item number	Item description
STAI1	I feel calm (reversed)
STAI2	I feel secure (reversed)
STAI3	I feel tense
STAI4	I feel strained
STAI5	I feel at ease (reversed)
STAI6	I feel upset
STAI7	I am presently worrying over possible misfortunes
STAI8	I feel satisfied (reversed)
STAI9	I feel frightened
STAI10	I feel uncomfortable
STAI11	I feel self confident (reversed)
STAI12	I feel nervous
STAI13	I feel jittery
STAI14	I feel indecisive
STAI15	I am relaxed (reversed)
STAI16	I feel content (reversed)
STAI17	I am worried
STAI18	I feel confused
STAI19	I feel steady (reversed)
STAI20	I feel pleasant (reversed)

## Sheet: SPIN
Item number	Item description
SPIN1	I am afraid of people in authority
SPIN2	I am bothered by blushing in front of people
SPIN3	Parties and social events scare me
SPIN4	I avoid talking to people I don’t know
SPIN5	Being criticized scares me a lot
SPIN6	I avoid doing things or speaking to people for fear of embarrassment
SPIN7	Sweating in front of people causes me distress
SPIN8	I avoid going to parties
SPIN9	I avoid activities in which I am the center of attention
SPIN10	Talking to strangers scares me
SPIN11	I avoid having to give speeches
SPIN12	I would do anything to avoid being criticized
SPIN13	Heart palpitations bother me when I am around people
SPIN14	I am afraid of doing things when people might be watching
SPIN15	Being embarrassed or looking stupid are among my worst fears
SPIN16	I avoid speaking to anyone in authority
SPIN17	Trembling or shaking in front of others is distressing to me
